# Supplementary material for: Characterization of Molecular Diversity and Organization of Phycobilisomes in Thermophilic Cyanobacteria
Source: Int J Mol Sci. 2023 Mar 15;24(6):5632. doi: 10.3390/ijms24065632 (PMC10053587; doi:10.3390/ijms24065632)
Supplement: Supplementary file 1 [file ijms-24-05632-s001.zip › Table S1.xlsx]

## Sheet: Sheet1
Table S1. Accession numbers of genes involved in PBS of thermophilic cyanobacteira studied. The underscored strains indicated that their genomes were annotated by RAST and the accession numbers here referred to the numbers in Table S3.
Strain	apcA	apcB	apcC	apcD	apcE	apcF	cpcA	cpcB	cpcC	cpcD	cpcE	cpcF	cpcG	cpcS	cpcT	cpeA	cpeB	cpeC	cpeF	cpeS	cpeT	cpeU	cpeZ	pcyA	pebA	pebB
Leptolyngbya sp. JSC-1	JSC1.4638	JSC1.4637	JSC1.4636	JSC1.4598	JSC1.3091	JSC1.2405	JSC1.1483	JSC1.1484	JSC1.1480	JSC1.1478	JSC1.6032	JSC1.6031	JSC1.2238	JSC1.6069	JSC1.4030	JSC1.6047	JSC1.6046	JSC1.6013	JSC1.6051	JSC1.6055	JSC1.6056	JSC1.6052	JSC1.6050	JSC1.1489	JSC1.6044	JSC1.6043
					JSC1.7037		JSC1.6034	JSC1.6035	JSC1.1481				JSC1.6071
													JSC1.6072
Leptothermofonsia sichuanensis E412	QZZ20819.1	QZZ20820.1	QZZ20821.1	QZZ21796.1	QZZ21569.1	QZZ21148.1	QZZ22311.1	QZZ19087.1	QZZ22312.1	QZZ22314.1	QZZ19085.1	QZZ22976.1	QZZ23239.1	QZZ23240.1	QZZ22117.1	QZZ21784.1	QZZ21785.1	QZZ21777.1	QZZ21767.1	QZZ21780.1	QZZ21779.1	QZZ23378.1	QZZ23380.1	QZZ22309.1	QZZ21770.1	QZZ21769.1
					QZZ19322.1		QZZ19086.1	QZZ22310.1	QZZ22313.1
Ocullathermofonsia sinensis A174	A174.5101	A174.5102	A174.5103	A174.1470	A174.4796	A174.2042	A174.3283	A174.3282	A174.3285	A174.3287	A174.3288	A174.3289	A174.3290	A174.2014	A174.564									A174.3973
					A174.5387				A174.3286				A174.3291
													A174.3292
													A174.3293
													A174.3864
Thermoleptolyngbya sichuanensis A183	QKD81266.1	QKD81267.1	QKD81268.1	QKD84170.1	QKD84330.1	QKD81253.1	QKD81307.1	QKD81306.1	QKD81308.1	QKD81310.1	QKD81311.1	QKD81312.1	QKD81313.1	QKD84644.1	QKD84415.1									QKD81296.1
									QKD81309.1				QKD81314.1
													QKD81315.1
													QKD81316.1
Thermoleptolyngbya sp. O-77	BAU42719.1	BAU42718.1	BAU42717.1	BAU40545.1	BAU42084.1	BAU42738.1	BAU42407.1	BAU42408.1	BAU42405.1	BAU42404.1	BAU42403.1	BAU42402.1	BAU42398.1	BAU41196.1	BAU42193.1									BAU42422.1
									BAU42406.1				BAU42399.1
													BAU42400.1
													BAU42401.1
Trichothermofonsia sichuanensis B231	B231.187	B231.188	B231.189	B231.3609	B231.1380	B231.2661	B231.417	B231.416	B231.419	B231.423	B231.424	B231.425	B231.428	B231.426	B231.3611									B231.223
									B231.421
Synechococcus sp. C9	C9.3044	C9.3045	C9.3046	C9.1859	C9.1855	C9.494	C9.1333	C9.1332	C9.1334	C9.700	C9.701	C9.62	C9.1330	C9.738	C9.29									C9.1535
									C9.1676				C9.1763
Thermostichus sp. 60AY4M2	PIK95851.1	PIK95852.1	PIK95853.1	PIK95398.1	PIK96154.1	PIK94220.1	PIK95129.1	PIK95128.1	PIK95998.1	PIK95130.1	PIK95131.1	PIK95132.1	PIK95133.1	PIK95381.1	PIK95995.1									PIK95635.1
					PIK96185.1		PIK95997.1	PIK95996.1			PIK95999.1	PIK95399.1			PIK95561.1
Thermostichus sp. 63AY4M2	PIK86782.1	PIK86783.1	PIK86784.1	PIK86334.1	PIK87115.1	PIK85184.1	PIK86926.1	PIK86925.1	PIK86927.1	PIK86063.1	PIK86064.1	PIK86065.1	PIK86066.1	PIK86317.1	PIK86924.1									PIK86568.1
							PIK86062.1	PIK86061.1			PIK86928.1	PIK86335.1			PIK86496.1
Thermostichus sp. 65AY6A5	PIK87694.1	PIK87695.1	PIK87696.1	PIK89571.1	PIK88004.1	PIK88429.1	PIK87843.1	PIK87842.1	PIK87844.1	PIK89324.1	PIK87845.1	PIK89326.1	PIK89327.1	PIK89554.1	PIK87841.1									PIK84668.1
					PIK88035.1		PIK89323.1	PIK89322.1			PIK89325.1	PIK89572.1			PIK84597.1
Thermostichus sp. 65AY6Li	PIK92138.1	PIK92139.1	PIK92140.1	PIK91695.1	PIK92442.1	PIK92861.1	PIK91410.1	PIK91409.1	PIK92284.1	PIK91411.1	PIK91412.1	PIK91413.1	PIK91414.1	PIK91678.1	PIK92281.1									PIK91923.1
					PIK92474.1		PIK92283.1	PIK92282.1			PIK92285.1	PIK91696.1			PIK91858.1
Thermostichus sp. JA-2-3Ba	ABD02405.1	ABD02406.1	ABD02407.1	ABD01186.1	ABD01426.1	ABD03156.1	ABD03664.1	ABD01918.1	ABD03662.1	ABD01920.1	ABD01921.1	ABD01922.1	ABD01923.1	ABD03764.1	ABD03666.1									ABD01684.1
							ABD01919.1	ABD03665.1			ABD03661.1	ABD01185.1			ABD02006.1
Thermostichus sp. JA-3-3Ab	ABD00365.1	ABD00364.1	ABD00363.1	ABD00892.1	ABC99966.1	ABC99513.1	ABC98444.1	ABC98445.1	ABD00181.1	ABC98442.1	ABC98441.1	ABC98440.1	ABC98439.1	ABD00909.1	ABD00184.1									ABD00611.1
					ABD00002.1		ABD00182.1	ABD00183.1			ABD00180.1	ABD00891.1			ABD00687.1
Thermosynechococcus lividus PCC 6715	ATS18905.1	ATS18906.1	ATS18907.1	ATS17894.1	ATS19262.1	ATS18448.1	ATS19125.1	ATS19124.1	ATS19621.1	ATS19126.1	ATS19127.1	ATS19128.1	ATS19129.1		ATS18330.1									ATS17479.1
													ATS19130.1
													ATS19131.1
Thermosynechococcus sp. CL-1	QEQ00149.1	QEQ00148.1	QEQ00147.1	QEQ01666.1	QEQ01090.1	QEQ00801.1	QEQ00524.1	QEQ00525.1	QEQ00523.1	QEQ00522.1	QEQ00521.1	QEQ00520.1	QEQ00517.1	QEQ01141.1	QEQ00652.1									QEQ00794.1
													QEQ00518.1
													QEQ00519.1
Thermosynechococcus sp. TA-1	QSF50286.1	QSF50287.1	QSF50288.1	QSF49706.1	QSF48804.1	QSF48497.1	QSF48133.1	QSF48134.1	QSF48132.1	QSF48131.1	QSF48130.1	QSF48129.1	QSF48126.1	QSF48856.1	QSF48346.1									QSF48490.1
													QSF48127.1
													QSF48128.1
Thermosynechococcus vestitus BP-1	BAC08509.1	BAC08508.1	BAC08507.1	BAC09103.1	BAC09917.1	BAC09586.1	BAC09510.1	BAC09509.1	BAC09511.1	BAC09512.1	BAC09513.1	BAC09514.1	BAC09515.1	BAC09251.1	BAC09708.1									BAC09860.1
													BAC09516.1
													BAC09517.1
Thermosynechococcus vestitus E542	AXY67639.1	AXY67640.1	AXY67641.1	AXY68525.2	QLL29304.1	AXY68069.1	AXY67896.1	AXY67897.1	QLL30013.1	AXY67895.1	AXY67894.1	AXY67893.2	AXY67891.1	AXY67506.1	AXY67972.1									QLL29244.1
													AXY67892.1
													QLL30012.1
Thermosynechococcus vulcanus NIES-2134	BAY51453.1	BAY51452.1	BAY51451.1	BAY50952.1	BAY52060.1	BAY52671.1	BAY53033.1	BAY53034.1	BAY53032.1	BAY53031.1	BAY53030.1	BAY53029.1	BAY53026.1	BAY50806.1	BAY52841.1									BAY52693.1
													BAY53027.1
													BAY53028.1
