# Supplementary material for: Characterization of Molecular Diversity and Organization of Phycobilisomes in Thermophilic Cyanobacteria
Source: Int J Mol Sci. 2023 Mar 15;24(6):5632. doi: 10.3390/ijms24065632 (PMC10053587; doi:10.3390/ijms24065632)
Supplement: Supplementary file 1 [file ijms-24-05632-s001.zip › Table S2.xlsx]

## Sheet: Sheet1
Species	Accession No.	Hydrophobic segment
Synechocystis PCC 6803	BAK51776	AGKVVLYVGGALVSLGIIAVALS
Leptolyngbya JSC-1	JSC1.2238	VLVAVPTMAVALLVITLVSTIAP
Leptolyngbya JSC-1	JSC1.6071	SRIALVLLSALLLTLALLTLQSL
Ocullathermofonsia A174	A174.3864	VLFAVPMLSIVALITTIILIA
Anabaena PCC 7120	alr0536	VAILGVLLAISAGMTFLFVLNWL
Ocullathermofonsia A174	A174.3292	VAGVLVLLTLVCSFMLTIAAFSS
Thermoleptolyngbya A183	QKD81315	WGRVSIVVLTLVLMLVVLALVSS
Thermoleptolyngbya O-77	BAU42399	GRVSIVVLALVLMLAVLALVSSL
