# Supplementary material for: Characterization of Molecular Diversity and Organization of Phycobilisomes in Thermophilic Cyanobacteria
Source: Int J Mol Sci. 2023 Mar 15;24(6):5632. doi: 10.3390/ijms24065632 (PMC10053587; doi:10.3390/ijms24065632)
Supplement: Supplementary file 1 [file ijms-24-05632-s001.zip › Table S3.xlsx]

## Sheet: Suppl Table S3
Supplementary Table S3. Ecological information, morphology and genome characteristics of thermophilic cyanobacteria studied.
Species	Isolation source	Morphulogy	Niche temperature (°C)	Niche pH	Genome completeness (%)	Genome contamination (%)	Accession number
Leptolyngbya sp. JSC-1	La Duke Hot Springs, Montana, USA	Filamentous	60°C	6.85	99.53	1.3	GCA_000733415
Leptothermofonsia sichuanensis E412	Hot spring, Lotus Lake, Sichuan, China	Filamentous	42.7°C	8.61	99.29	0	GCA_019891175
Ocullathermofonsia sinensis A174	Hot spring, Erdaoqiao, Sichuan, China	Filamentous	40.8°C	6.32	99.29	0.95	GCA_026802175
Thermoleptolyngbya sichuanensis A183	Hot spring, Erdaoqiao, Sichuan, China	Filamentous	40.8°C	6.32	98.94	0.94	GCA_013177315
Thermoleptolyngbya sp. O-77	Hot spring, Kumamoto, Japan	Filamentous	35 - 60°C	NA	98.7	1.53	GCA_001548395
Trichothermofonsia sichuanensis B231	Hot spring, Zhonggu village, Sichuan, China	Filamentous	55.5°C	6.62	98.58	0.71	GCA_026240635
Synechococcus sp. C9	Octopus Spring, Yellowstone National Park, USA	Unicellular	50°C	8.4	98.29	0	GCA_022984075
Thermostichus sp. 60AY4M2	Mushroom Spring, Yellowstone National Park, USA	Unicellular	60°C	alkaline	100	0.88	GCA_002760375
Thermostichus sp. 63AY4M2	Mushroom Spring, Yellowstone National Park, USA	Unicellular	63°C	alkaline	100	0	GCA_002760475
Thermostichus sp. 65AY6A5	Mushroom Spring, Yellowstone National Park, USA	Unicellular	65°C	alkaline	100	0.88	GCA_002760415
Thermostichus sp. 65AY6Li	Mushroom Spring, Yellowstone National Park, USA	Unicellular	65°C	alkaline	99.61	1.32	GCA_002760345
Thermostichus sp. JA-2-3Ba	Octopus Spring, Yellowstone National Park, USA	Unicellular	58 - 65°C	8.5	100	0	GCA_000013225
Thermostichus sp. JA-3-3Ab	Octopus Spring, Yellowstone National Park, USA	Unicellular	58 - 65°C	8.5	100	1.32	GCA_000013205
Thermosynechococcus lividus PCC 6715	Hot spring, Yellowstone National Park, USA	Unicellular	NA	NA	98.86	0.12	GCA_002754935
Thermosynechococcus sp. CL-1	Chin-Lun hot spring, Taiwan, China	Unicellular	62°C	9.3	100	0.12	GCA_008386235
Thermosynechococcus sp. TA-1	Taian hot springs, Taiwan, China	Unicellular	50°C	7.9	100	0.12	GCA_017086385
Thermosynechococcus vestitus BP-1	Hot spring, Beppu, Japan	Unicellular	52°C	7.5	99.76	0.12	GCA_000011345
Thermosynechococcus vestitus E542	Hot spring, Lotus lake, Sichuan, China	Unicellular	67.2°C	7.95	100	0.12	GCA_003555505
Thermosynechococcus vulcanus NIES-2134	Yunomine Hot Spring, Wakayama, Japan	Unicellular	50 - 57°C	NA	99.76	0.12	GCA_003990665
